# Supplementary material for: Selective Spectrum Antibiotic Modulation of the Gut Microbiome in Obesity and Diabetes Rodent Models
Source: PLoS One. 2015 Dec 28;10(12):e0145499. doi: 10.1371/journal.pone.0145499 (PMC4692534; doi:10.1371/journal.pone.0145499)
Supplement: S2 Table — (XLSX) [file pone.0145499.s005.xlsx]

## Sheet: Table S2
S2 Table. Bacterial biochemical pathways significantly up-regulated in ceftazidime treated mice from PICRUSt software.
KEGG	Name	no	Score	P-value	FDR
ko02060	Phosphotransferase system (PTS)	17	75	1.06646e-09	9.91811e-08
ko00400	Phenylalanine, tyrosine and tryptophan biosynthesis	12	62	1.23972e-06	0.000115294
ko00130	Ubiquinone and other terpenoid-quinone biosynthesis	7	39	0.000170466	0.0158534
ko00790	Folate biosynthesis	5	24	0.000364086	0.03386
ko00500	Starch and sucrose metabolism	10	79	0.000411424	0.0382625
